# Supplementary material for: Perception and Educational Needs of Developmentally Supportive Care At-Home for Parents of Pre-Term Newborns
Source: Healthcare (Basel). 2023 Jun 9;11(12):1700. doi: 10.3390/healthcare11121700 (PMC10298373; doi:10.3390/healthcare11121700)
Supplement: Supplementary file 1 [file healthcare-11-01700-s001.zip]

Archive with 1 entries (1 files):
- healthcare-2403048-supplementary.pdf
